# Supplementary material for: An Improved Path-Finding Method for the Tracking of Centerlines of Tortuous Internal Carotid Arteries in MR Angiography
Source: J Imaging. 2024 Feb 28;10(3):58. doi: 10.3390/jimaging10030058 (PMC10970745; doi:10.3390/jimaging10030058)
Supplement: Supplementary file 1 [file jimaging-10-00058-s001.zip]

Archive with 3 entries (3 files):
- Figure9a_IXI136-HH-1452.mp4
- Figure9b_IXI221-HH-1606.mp4
- Figure9c_IXI357-HH-2076.mp4
